# Supplementary material for: Community succession and straw degradation characteristics using a microbial decomposer at low temperature
Source: PLoS One. 2022 Jul 8;17(7):e0270162. doi: 10.1371/journal.pone.0270162 (PMC9269364; doi:10.1371/journal.pone.0270162)
Supplement: S1 Fig — (A) Corn straw degradation rate; (B) Lignocellulose degradation rate. The same small letter means no statistically significant difference, and different small letters indicate statistically significant differences at p < 0.05. (Identical for all following figures.). (ZIP) [file pone.0270162.s001.zip]

Archive with 2 entries (2 files):
- S1 Fig(A).eps
- S1 Fig(B).eps
