# Supplementary material for: Community succession and straw degradation characteristics using a microbial decomposer at low temperature
Source: PLoS One. 2022 Jul 8;17(7):e0270162. doi: 10.1371/journal.pone.0270162 (PMC9269364; doi:10.1371/journal.pone.0270162)
Supplement: S2 Fig — (A) Filter paper enzyme activity (FPase) and endonuclease 1,4-β-glucanase activity (Cx); (B) Xylanase activity; (C) Laccase activity (Lac), and lignin peroxidase activity (LiP). (ZIP) [file pone.0270162.s002.zip]

Archive with 3 entries (3 files):
- S2 Fig(A).eps
- S2 Fig(B).eps
- S2 Fig(C).eps
