# Supplementary material for: Community succession and straw degradation characteristics using a microbial decomposer at low temperature
Source: PLoS One. 2022 Jul 8;17(7):e0270162. doi: 10.1371/journal.pone.0270162 (PMC9269364; doi:10.1371/journal.pone.0270162)
Supplement: S3 Fig — (A) Ace index; (B) Shannon index; (C) Simpson index; (D) Sobs index. (ZIP) [file pone.0270162.s003.zip]

Archive with 4 entries (4 files):
- S3 Fig(A).eps
- S3 Fig(B).eps
- S3 Fig(C).eps
- S3 Fig(D).eps
