# Supplementary material for: Community succession and straw degradation characteristics using a microbial decomposer at low temperature
Source: PLoS One. 2022 Jul 8;17(7):e0270162. doi: 10.1371/journal.pone.0270162 (PMC9269364; doi:10.1371/journal.pone.0270162)
Supplement: S6 Fig — Circos cluster analysis of dominant genera (A) and different analyses at the genus level (B). (ZIP) [file pone.0270162.s006.zip]

Archive with 2 entries (2 files):
- S6 Fig(A).tif
- S6 Fig(B).tif
