# Supplementary material for: Community succession and straw degradation characteristics using a microbial decomposer at low temperature
Source: PLoS One. 2022 Jul 8;17(7):e0270162. doi: 10.1371/journal.pone.0270162 (PMC9269364; doi:10.1371/journal.pone.0270162)
Supplement: S1 Raw data — (ZIP) [file pone.0270162.s008.zip]

Archive with 3 entries (3 files):
- Corn straw degradation  rate.xlsx
- Enzyme activities.xlsx
- Lignocellulose degradation rate.xlsx
