# Supplementary material for: Community succession and straw degradation characteristics using a microbial decomposer at low temperature
Source: PLoS One. 2022 Jul 8;17(7):e0270162. doi: 10.1371/journal.pone.0270162 (PMC9269364; doi:10.1371/journal.pone.0270162)
Supplement: S1 Raw data — (ZIP) [file pone.0270162.s008.zip › Corn straw degradation rate.xlsx]

## Sheet: Sheet1
	repeat 1	repeat 2	repeat 3	repeat 4	repeat 5	mean	error
1d	4.66667	7.33333	8.66667	4.88889	8.88889	6.88889	0.902671
7d	14.8133	11.2333	17.8	12.9489	16.2822	14.6156	1.16565
14d	20.1	22.3333	18	21.8111	18.4778	20.1444	0.864506
21d	32.8667	27.3333	32.6667	27.1778	32.5111	30.5111	1.3305
28d	32.1	32.4667	29.7333	32.4333	30.4333	31.4333	0.565784
