# Supplementary material for: Community succession and straw degradation characteristics using a microbial decomposer at low temperature
Source: PLoS One. 2022 Jul 8;17(7):e0270162. doi: 10.1371/journal.pone.0270162 (PMC9269364; doi:10.1371/journal.pone.0270162)
Supplement: S1 Raw data — (ZIP) [file pone.0270162.s008.zip › Enzyme activities.xlsx]

## Sheet: Sheet1
Xylanase activity	repeat 1	repeat 2	repeat 3	mean	error
1d	5.12996	4.49889	4.81443	4.81443	0.182174
7d	8.28531	8.91638	8.28531	8.49567	0.210357
14d	8.28531	8.91638	8.91638	8.70602	0.210357
21d	9.54745	9.86298	9.54745	9.65263	0.105178
28d	9.54745	9.86298	10.1785	9.86298	0.182174
Filter paper activity	repeat 1	repeat 2	repeat 3	mean	error
1d	1.90181	1.90181	1.8614	1.88834	0.0134693
7d	2.47762	2.55844	2.49783	2.5113	0.0242822
14d	2.52813	2.50793	2.61905	2.55171	0.0341747
21d	2.3463	2.27558	2.43722	2.35303	0.0467805
28d	2.18467	2.22507	2.21497	2.20824	0.0121411
Endoglucanase	repeat 1	repeat 2	repeat 3	mean	error
1d	2.00546	1.96506	1.86404	1.94485	0.042058
7d	2.24791	2.38934	2.22771	2.28832	0.0508456
14d	2.34893	2.34893	2.32873	2.3422	0.00673467
21d	2.1873	2.2075	2.10648	2.1671	0.0308621
28d	2.12669	2.08628	2.14689	2.11995	0.0178183
Laccase activities	repeat 1	repeat 2	repeat 3	mean	error
1d	65.9166	67.6666	70.7777	68.1203	1.4215
7d	95.2777	94.8888	98.7777	96.3148	1.23659
14d	106.75	102.472	108.5	105.907	1.79034
21d	133.194	134.167	135.917	134.426	0.796457
28d	133.778	131.639	131.055	132.157	0.8275
Lignin peroxidase activities	repeat 1	repeat 2	repeat 3	mean	error
1d	19.5484	21.7204	17.3763	19.5484	1.25403
7d	47.7849	52.129	45.6129	48.509	1.91556
14d	65.1613	69.5054	65.1613	66.6093	1.44803
21d	86.8817	84.7097	89.0538	86.8817	1.25403
28d	86.8817	82.5376	86.8817	85.4337	1.44803
