# Supplementary material for: Community succession and straw degradation characteristics using a microbial decomposer at low temperature
Source: PLoS One. 2022 Jul 8;17(7):e0270162. doi: 10.1371/journal.pone.0270162 (PMC9269364; doi:10.1371/journal.pone.0270162)
Supplement: S1 Raw data — (ZIP) [file pone.0270162.s008.zip › Lignocellulose degradation rate.xlsx]

## Sheet: Sheet1
Hemicellulose degradation rate	repeat 1	repeat 2	repeat 3	mean	error
1d	4.33635	2.89265	2.37233	3.20044	0.587479
7d	12.961	12.8185	11.3651	12.3815	0.509883
14d	22.4419	16.3984	20.3381	19.7261	1.77125
21d	20.0371	19.1752	21.055	20.0891	0.543284
28d	21.5346	21.9793	21.5482	21.6874	0.146019
Cellulose degradation rate
1d	10.9077	9.39758	9.14451	9.8166	0.550428
7d	18.8098	16.6546	16.7935	17.4193	0.696401
14d	17.9103	24.2137	24.2321	22.1187	2.1042
21d	22.0625	25.2545	26.7737	24.6969	1.38827
28d	27.1712	23.6571	24.2771	25.0351	1.08292
Lignin degradation rate
1d	0.67044	2.08943	1.05025	1.27004	0.424114
7d	5.30096	4.53583	6.66107	5.49929	0.621467
14d	5.10568	5.03127	8.88286	6.33993	1.27164
21d	11.5388	12.5593	11.832	11.9767	0.303348
28d	12.0507	14.8196	14.1307	13.667	0.832257
